# Supplementary material for: Casein kinase 1α mediates estradiol secretion via CYP19A1 expression in mouse ovarian granulosa cells
Source: BMC Biol. 2024 Aug 26;22:176. doi: 10.1186/s12915-024-01957-3 (PMC11346181; doi:10.1186/s12915-024-01957-3)
Supplement: Supplementary file 15 — Additional file 15. The individual data values for figures [file 12915_2024_1957_MOESM15_ESM.xlsx]

## Sheet: Fig.1a
ovary	uterus	oviduct
0.879032	0.376085	0.128495
1.12097	0.563437	0.208313
1	0.44	0.18

## Sheet: Fig.1c
ovary	uterus	oviduct
0.979394	0.686007	0.60528
1.19313	0.760458	0.501272
0.851011	0.7232	0.5532

## Sheet: Fig.1h
3day	7days	14days	28days	56days	80days
0.800897	1.03436	1.79253	2.72131	1.53489	2.37648
1.05042	1.18249	1.48284	2.84182	2.49148	3.26014
1.15071	1.12586	1.76968	2.37648	2.76614	1.79253

## Sheet: Fig.1m
con	cKO
0.967672	0.30928
0.872497	0.247967
1.15992	0.22978
1	0.465643
0.884965	0.598758
1.11365	0.66544

## Sheet: Fig.2a-2c
						Group	Weekly water intake（ml）	Weekly feed intake（mL）	Number of mice（n）	Total weight of mice（g）	Average body weight (g)	Average daily feed intake	Average daily water intake (mL)
						Con	106.51	69.25	4	76.59	19.15	2.47	3.8
						Con	158.42	159.8	4	106.24	26.56	5.71	5.66
						Con	83.03	47.16	2	44.81	22.41	3.37	5.93
						Con	85.48	71.89	3	75.02	25.01	3.42	4.07
						cKO	96.02	67.07	4	80.96	20.24	2.4	3.43
						cKO	98.71	71.16	4	73.46	18.37	2.54	3.53
						cKO	76.84	74.26	3	68.92	22.97	3.54	3.66
						cKO	120.93	67.14	3	62.03	20.68	3.2	5.76

## Sheet: Fig.2d
		Estrogen concentration in the serum, pg·mL−1
		con			cKO
		con	157.034			25.553
		con	188.108		1979	42.0352
		con	175.566		1978	28.687
		con	287.481		8053	104.896

## Sheet: Fig.2g,2h
				Group	Con		cKO
					Birth date	Litter size	Birthdate	Litter size
				Oct.	8th	9	7th	4
					23rd	7	11th	6
				Nov.	6th	6	8th	6
					11th	9	22nd	5
					23rd	8
				Dec.	7th	8	4th	8
					7th	5
					12th	7
					8th	9

## Sheet: Fig.2i
			Con	cKO
			11	6
			7	2
			8	6
			11	0
			10	5

## Sheet: Fig.3a
		Ovarian size, mm
		Con	cKO
		2.12	2.31
		1.97	1.84
		2.17	2.07
		2.2	2.19
		2.36	2.03
		2.32	2.27
		2.24	2.08
		2	2.15
		2.05	2.31
		2.08	1.99

## Sheet: Fig.3b
	Ovarian weight, mg
	Con	cKO
	44	54
	46	45
	50	50
	52	41
	53	57
	55	51
	41	45
	47	41
	45	43
	46	42
	46	53

[truncated: 21 more sheets: Fig.3c, Fig.3f, Fig.3g, Fig.3j, Fig.4b, Fig.4d, Fig.4e-4g, Fig.4i-4k, Fig.5c, Fig.5d, Fig.5e, Fig.5g, Fig.5h, Fig.5i, Fig.5j, Fig.5k, Fig.5m, Fig.5n, Fig.5o, Fig.6e …]
